# Supplementary material for: Discovery and Genomic Function of a Novel Rice Dwarf-Associated Bunya-like Virus
Source: Viruses. 2022 May 29;14(6):1183. doi: 10.3390/v14061183 (PMC9228739; doi:10.3390/v14061183)
Supplement: Supplementary file 1 [file viruses-14-01183-s001.zip]

Archive with 5 entries (3 files):
- viruses-1729037-supplementary/
- viruses-1729037-supplementary/Supplementary files/
- viruses-1729037-supplementary/Supplementary files/supplementary materials-Tables S1,S4,S5,S6 and Figures S1,S2.pdf
- viruses-1729037-supplementary/Supplementary files/Table S2- viruses used for the nucleotide and amino acid identity analyses.xlsx
- viruses-1729037-supplementary/Supplementary files/Table S3-Viruses used for phylogenetic analysis.xlsx
