# Supplementary material for: Discovery and Genomic Function of a Novel Rice Dwarf-Associated Bunya-like Virus
Source: Viruses. 2022 May 29;14(6):1183. doi: 10.3390/v14061183 (PMC9228739; doi:10.3390/v14061183)
Supplement: Supplementary file 1 [file viruses-14-01183-s001.zip › viruses-1729037-supplementary/Supplementary files/Table S2- viruses used for the nucleotide and amino acid identity analyses.xlsx]

## Sheet: Sheet1
Virus name	Order	Family	Nucleotide identities (%)			Amino acids identities (%)
			L segment	M segment	S segment	RdRp	NS protein	N protein	NSs protein
Allpahuayo mammarenavirus	Bunyavirales	Arenaviridae	NC_010249.1	none	NC_010253.1	YP_001649212.1	YP_001649221.1	YP_001649220.1	YP_001649213.1
Wenling crustacean virus 9	Bunyavirales	Cruliviridae	NC_032143.1	NC_032144.1	NC_032145.1	YP_009329879.1	YP_009329880.1	YP_009329881.1	none
Actinidia chlorotic ringspot-associated virus	Bunyavirales	Fimoviridae	NC_038769.1	NC_038770.1	NC_038772.1	YP_009507925.1	YP_009507926.1	YP_009507928.1	YP_009507929.1
Penicillium roseopurpureum negative ssRNA virus 1	Bunyavirales	Discoviridae	MG887749.1	MN163273.1	MN163274.1	AYP71800.1	QEQ12678.1	QEQ12679.1	none
Penicillium discovirus	Bunyavirales	Discoviridae	MF142458.1	MF142459.1	MF142460.1	AWN00471.1	AWN00472.1	AWN00473.1	none
Coniothyrium diplodiella negative-stranded RNA virus 1	Bunyavirales	Discoviridae	MK584854.1	MN532679.1	MN532680.1	QDB75015.1	QFQ60953.1 NS1	QFQ60954.1	none
Plasmopara viticola lesion associated mycobunyavirales-like virus 9	Bunyavirales	Discoviridae	MN585282.1	MT258648.1	MT258649.1	QJX19792.1	QNQ74048.1 NS	QNQ74049.1 NC	none
Plasmopara viticola lesion associated mycobunyavirales-like virus 8	Bunyavirales	Discoviridae	MN585278.1	MT188509.1	MT188506.1	QJX19788.1	QNQ74054.1	QNQ74051.1	none
Plasmopara viticola lesion associated mycobunyavirales-like virus 4	Bunyavirales	Discoviridae	MN548097.1	MT188508.1	MT188505.1	QGY72641.1	QNQ74053.1	QNQ74050.1	none
Laibin virus	Bunyavirales	Hantaviridae	NC_038515.1	NC_038513.1	NC_038514.1	YP_009507252.1	YP_009507250.1	YP_009507251.1	none
Leptomonas moramango leishbunyavirus	Bunyavirales	Leishbuviridae	NC_055204.1	NC_055203.1	NC_055202.1	YP_010085090.1	YP_010085089.1	YP_010085088.1	none
Hubei myriapoda virus 5	Bunyavirales	Mypoviridae	NC_033761.1	NC_033759.1	NC_033760.1	YP_009345128.1	YP_009345126.1	YP_009345127.1	none
Grotenhout virus	Bunyavirales	Nairoviridae	KY700684.2	none	KY700683.2	ARB16032.1	none	ARB16031.1	none
Abu Hammad virus	Bunyavirales	Nairoviridae	KU925434.1	KU925435.1	KU925436.1	AMT75371.1	AMT75372.1	AMT75373.1	none
South Bay virus	Bunyavirales	Nairoviridae	KJ746877.1	none	KJ746878.1	ANT80542.1	none	ANT80543.1	none
Shayang Spider Virus 1	Bunyavirales	Nairoviridae	NC_031220.1	NC_031218.1	NC_031219.1	YP_009300680.1	YP_009300678.1	YP_009300679.1	none
Sanxia Water Strider Virus 1	Bunyavirales	Nairoviridae	NC_031141.1	NC_031142.1	NC_031143.1	YP_009293594.1	YP_009293595.1	YP_009293596.1	none
Xinzhou Spider Virus	Bunyavirales	Nairoviridae	KM817702.1	KM817729.1	KM817762.1	AJG39272.1	AJG39299.1	AJG39333.1	none
Kibale virus	Bunyavirales	Peribunyaviridae	NC_034460.1	NC_034468.1	NC_034458.1	YP_009362027.1	YP_009362035.1	YP_009362025.1	none
Ferak virus	Bunyavirales	Phasmaviridae	NC_043031.1	NC_043033.1	NC_043032.1	YP_009664550.1	YP_009664554.1	YP_009664552.1	YP_009664551.1
Bhanja virus	Bunyavirales	Phenuiviridae	NC_027140.1	NC_027141.1	NC_027142.1	YP_009141013.1	YP_009141014.1	YP_009141015.1	YP_009141016.1
Cumuto virus	Bunyavirales	Phenuiviridae	NC_043045.1	NC_043046.1	NC_043047.1	YP_009664615.1	YP_009664616.1	YP_009664617.1	none
Wuhan horsefly Virus	Bunyavirales	Phenuiviridae	NC_031313.1	NC_031316.1	NC_031315.1	YP_009305136.1	YP_009305139.1	YP_009305138.1	YP_009305137.1
Apple rubbery wood virus 1	Bunyavirales	Phenuiviridae	NC_055390.1	NC_055391.1	NC_055392.1	YP_010086183.1	YP_010086184.1	YP_010086185.1	none
Rice hoja blanca virus	Bunyavirales	Phenuiviridae	NC_036597.1	NC_036598.1	NC_036602.1	YP_009449440.1	YP_009449442.1	YP_009449448.1	YP_009449441.1
Rice stripe tenuivirus	Bunyavirales	Phenuiviridae	NC_003755.1	NC_003754.1	NC_003776.1	NP_620522.1	NP_620521.1	NP_620548.1	NP_620518.1
Alstroemeria necrotic streak virus	Bunyavirales	Tospoviridae	NC_055298.1	NC_055297.1	NC_055299.1	YP_010086064.1	YP_010086063.1	YP_010086066.1	YP_010086065.1
Tulasnella bunyavirales-like 1	Bunyavirales	Tulasviridae	MN793997.1	none	none	QPB44676.1	QPB44678.1	QPB44677.1	none
Wuhan Millipede Virus 2	Bunyavirales	Wupedeviridae	NC_043500.1	NC_043499.1	NC_043501.1	YP_009666319.1	YP_009666318.1	YP_009666320.1	none
