# Supplementary material for: Discovery and Genomic Function of a Novel Rice Dwarf-Associated Bunya-like Virus
Source: Viruses. 2022 May 29;14(6):1183. doi: 10.3390/v14061183 (PMC9228739; doi:10.3390/v14061183)
Supplement: Supplementary file 1 [file viruses-14-01183-s001.zip › viruses-1729037-supplementary/Supplementary files/Table S3-Viruses used for phylogenetic analysis.xlsx]

## Sheet: Sheet1
supplementary table 3-Virusesused for phylogenetic analysis
Accession number	virus name	Order	Family	Subfamily	Genus
YP_001649212.1	Allpahuayo mammarenavirus	Bunyavirales	Arenaviridae	——	Mammarenavirus
YP_006590093.1	CAS virus	Bunyavirales	Arenaviridae	——	Reptarenavirus
YP_009666122.1	Haartman Institute snake virus	Bunyavirales	Arenaviridae	——	Hartmanivirus
YP_009329879.1	Wenling crustacean virus 9	Bunyavirales	Cruliviridae	——	Lincruvirus
AYP71800.1	Penicillium roseopurpureum negative ssRNA virus 1	Bunyavirales	Discoviridae	——	Orthodiscovirus
AWN00471.1	Penicillium discovirus	Bunyavirales	Discoviridae	——	Orthodiscovirus
QDB75015.1	Coniothyrium diplodiella negative-stranded RNA virus 1	Bunyavirales	Discoviridae	——	Orthodiscovirus
QJX19792.1	Plasmopara viticola lesion associated mycobunyavirales-like virus 9	Bunyavirales	Discoviridae	——	Orthodiscovirus
QJX19788.1	Plasmopara viticola lesion associated mycobunyavirales-like virus 8	Bunyavirales	Discoviridae	——	Orthodiscovirus
QGY72641.1	Plasmopara viticola lesion associated mycobunyavirales-like virus 4	Bunyavirales	Discoviridae	——	Orthodiscovirus
YP_009507925.1	Actinidia chlorotic ringspot-associated virus	Bunyavirales	Fimoviridae	——	Emaravirus
YP_010085032.1	Wenling minipizza batfish hantavirus	Bunyavirales	Hantaviridae	Actantavirinae	Actinovirus
YP_010086165.1	Brno virus	Bunyavirales	Hantaviridae	Mammantavirinae	Loanvirus
YP_009507252.1	Laibin virus	Bunyavirales	Hantaviridae	Mammantavirinae	Mobatvirus
YP_009362290.1	Imjin virus	Bunyavirales	Hantaviridae	Mammantavirinae	Thottimvirus
YP_009505596.1	Bayou orthohantavirus	Bunyavirales	Hantaviridae	Mammantavirinae	Orthohantavirus
YP_010085031.1	Hainan oriental leaf-toed gecko hantavirus	Bunyavirales	Hantaviridae	Repantavirinae	Reptillovirus
YP_010085090.1	Leptomonas moramango leishbunyavirus	Bunyavirales	Leishbuviridae	——	Shilevirus
YP_009345128.1	Hubei myriapoda virus 5	Bunyavirales	Mypoviridae	——	Hubavirus
ARB16032.1	Grotenhout virus	Bunyavirales	Nairoviridae	——	Norwavirus
AMT75371.1	Abu Hammad virus	Bunyavirales	Nairoviridae	——	Orthonairovirus
ANT80542.1	South Bay virus	Bunyavirales	Nairoviridae	——	Sabavirus
YP_009300680.1	Shayang Spider Virus 1	Bunyavirales	Nairoviridae	——	Shaspivirus
YP_009293594.1	Sanxia Water Strider Virus 1	Bunyavirales	Nairoviridae	——	Striwavirus
AJG39272.1	Xinzhou Spider Virus	Bunyavirales	Nairoviridae	——	Xinspivirus
AGX32058.1	Kibale virus	Bunyavirales	Peribunyaviridae	——	Herbevirus
YP_010086208.1	Caimito virus	Bunyavirales	Peribunyaviridae	——	Pacuvirus
YP_009507855.1	Herbert virus strain F23/CI/2004	Bunyavirales	Peribunyaviridae	——	Herbevirus
YP_010085087.1	Anadyr virus	Bunyavirales	Peribunyaviridae	——	Orthobunyavirus
YP_009666929.1	Pacui virus	Bunyavirales	Peribunyaviridae	——	Pacuvirus
YP_010085071.1	Tapirape virus	Bunyavirales	Peribunyaviridae	——	Pacuvirus
YP_009664550.1	Ferak virus	Bunyavirales	Phasmaviridae	——	Feravirus
YP_009664561.1	Shuangao Insect Virus 2	Bunyavirales	Phasmaviridae	——	Inshuvirus
YP_009507846.1	Jonchet virus	Bunyavirales	Phasmaviridae	——	Jonvirus
YP_010086189.1	Anopheles triannulatus orthophasmavirus	Bunyavirales	Phasmaviridae	——	Orthophasmavirus
YP_010085075.1	Sanxia Water Strider Virus 2	Bunyavirales	Phasmaviridae	——	Sawastrivirus
YP_009270651.1	Wuhan Insect virus 2	Bunyavirales	Phasmaviridae	——	Wuhivirus
YP_009141013.1	Bhanja virus	Bunyavirales	Phenuiviridae	——	Bandavirus
YP_009664615.1	Cumuto virus	Bunyavirales	Phenuiviridae	——	Goukovirus
YP_009305136.1	Wuhan horsefly Virus	Bunyavirales	Phenuiviridae	——	Horwuvirus
YP_010086183.1	Apple rubbery wood virus 1	Bunyavirales	Phenuiviridae	——	Rubodvirus
AUH25689.1	Rice hoja blanca virus	Bunyavirales	Phenuiviridae	——	Tenuivirus
NP_620522.1	Rice stripe tenuivirus	Bunyavirales	Phenuiviridae	——	Tenuivirus
QWK51329.1	Maize stripe tenuivirus	Bunyavirales	Phenuiviridae	——	Tenuivirus
YP_010086064.1	Alstroemeria necrotic streak virus	Bunyavirales	Tospoviridae	——	Orthotospovirus
AEF56575.1	Bean necrotic mosaic virus	Bunyavirales	Tospoviridae	——	Orthotospovirus
QWT83699.1	Chrysanthemum stem necrosis virus	Bunyavirales	Tospoviridae	——	Orthotospovirus
QPB44676.1	Tulasnella bunyavirales-like 1	Bunyavirales	Tulasviridae	——	Orthotulasvirus
YP_009666319.1	Wuhan Millipede Virus 2	Bunyavirales	Wupedeviridae	——	Wumivirus
YP_052849.1	Maize fine streak nucleorhabdovirus	Mononegavirales	Rhabdoviridae	——	Nucleorhabdovirus
YP_004927971.1	Potato yellow dwarf nucleorhabdovirus	Mononegavirales	Rhabdoviridae	——	Nucleorhabdovirus
YP_009094358.1	Eggplant mottled dwarf nucleorhabdovirus	Mononegavirales	Rhabdoviridae	——	Nucleorhabdovirus
